# Supplementary material for: Forest structure dependency analysis of L-band SAR backscatter
Source: PeerJ. 2020 Sep 30;8:e10055. doi: 10.7717/peerj.10055 (PMC7532761; doi:10.7717/peerj.10055)
Supplement: Supplemental Information 1 [file peerj-08-10055-s001.zip]

Archive with 11 entries (8 files):
- Rawdata-revised/
- Rawdata-revised/FIG1-5andTab1-5/
- Rawdata-revised/FIG1-5andTab1-5/canopy den-height-table3.xls
- Rawdata-revised/FIG1-5andTab1-5/canopydbh-table4.xls
- Rawdata-revised/FIG1-5andTab1-5/height-canopy-table5.xls
- Rawdata-revised/Tab6-14/
- Rawdata-revised/Tab6-14/Aspen (Populusussuriensis)-Table-12-13-14.xlsx
- Rawdata-revised/Tab6-14/Birch (Betulaplatyphylla Suk)-Table-9-10-11.xlsx
- Rawdata-revised/Tab6-14/Oak (Xylosmaracemosum)-table6-7-8.xlsx
- Rawdata-revised/mine.m
- Rawdata-revised/mine_mex.c
