# Supplementary material for: Forest structure dependency analysis of L-band SAR backscatter
Source: PeerJ. 2020 Sep 30;8:e10055. doi: 10.7717/peerj.10055 (PMC7532761; doi:10.7717/peerj.10055)
Supplement: Supplemental Information 1 [file peerj-08-10055-s001.zip › Rawdata-revised/FIG1-5andTab1-5/canopy den-height-table3.xls]

## Sheet: Sheet1
	mean canopy density(0.2)		mean canopy density(0.3)		mean canopy density(0.4)		mean canopy density(0.5)		mean canopy density(0.6)		mean canopy density(0.7)		mean canopy density(0.8)
Mean Forest height	HV	Mean Forest height	HV	Mean Forest height	HV	Mean Forest height	HV	Mean Forest height	HV	Mean Forest height	HV	Mean Forest height	HV
2	-19.6	2	-17.2857	2	-17.75	2	-17
3	-17.4737	3	-17.2727	3	-16.75	3	-16.1143	3	-17	3	-15.5714	3	-19.6667
4	-16.5	4	-16.2	4	-17.2	4	-17.8788	4	-17	4	-15.25	4	-18.5
5	-18.1	5	-18.5556	5	-17.2	5	-17.7544	5	-16.6034	5	-16	5	-15.8889
6	-19.4545	6	-17.25	6	-18	6	-16.9506	6	-16.3676	6	-16	6	-16.0417
7	-18.0556	7	-17.2188	7	-17.6234	7	-16.9643	7	-16.09	7	-15.6514	7	-15.1
8	-17.25	8	-16.9048	8	-16.7093	8	-16.5177	8	-15.6653	8	-15.871	8	-16.2308
9	-17.5455	9	-17.3462	9	-17.0811	9	-16.7576	9	-15.9223	9	-16.0476	9	-15.7027
10	-16.6471	10	-17.8462	10	-16.6216	10	-16.4747	10	-15.4895	10	-15.3857	10	-16
11	-18.6923	11	-16.7273	11	-16.2642	11	-16.0472	11	-15.1905	11	-14.8609	11	-14.7547
12	-16.6	12	-16.5455	12	-15.4286	12	-15.3333	12	-15.112	12	-14.9464	12	-14.4651
13	-15.7143	13	-16.2941	13	-15.6	13	-14.9492	13	-14.735	13	-13.9556	13	-13.9167
14	-16	14	-15.6667	14	-15.8462	14	-15.25	14	-14.9318	14	-14.25	14	-13.68
15	-13	15	-14	15	-13.9	15	-14.7143	15	-14.6667	15	-13.3529	15	-13.3659
16	-15.2	16	-15.3333	16	-13.5	16	-13.8	16	-14.1176	16	-13	16	-13.0667
		17	-14					17	-13.5	17	-13.3636	17	-12.6875
