# Supplementary material for: Forest structure dependency analysis of L-band SAR backscatter
Source: PeerJ. 2020 Sep 30;8:e10055. doi: 10.7717/peerj.10055 (PMC7532761; doi:10.7717/peerj.10055)
Supplement: Supplemental Information 1 [file peerj-08-10055-s001.zip › Rawdata-revised/FIG1-5andTab1-5/canopydbh-table4.xls]

## Sheet: Sheet1
	Mean canopy density(0.2)		Mean canopy density(0.3)		Mean canopy density(0.4)		Mean canopy density(0.5)		Mean canopy density(0.6)		Mean canopy density(0.7)		Mean canopy density(0.8)
Mean DBH	HV	Mean DBH	Mean DBH	Mean DBH	HV	Mean DBH	HV	Mean DBH	HV	Mean DBH	HV	Mean DBH	HV
1	-17.6	1	-15.6667	1	-17	1	-16.3333	2	-16.9	2	-15.5	3	-19.6667
2	-16.9412	2	-16.4242	4	-16.9118	2	-17.0714	3	-18.1667	3	-15.75	4	-18.25
3	-18.4	3	-18.2381	5	-15.5	3	-16.5	4	-16.6562	4	-15.25	5	-15.3333
4	-17	4	-16.7143	6	-17.4459	4	-16.7879	5	-16	5	-15.6667	6	-15.6667
5	-21.5	5	-14.5	7	-14.5	5	-17.5	6	-16.4674	6	-15.9724	8	-16.2468
6	-18.0345	6	-17.8571	8	-17.3732	6	-17.3161	7	-16.2857	7	-17	9	-14
7	-13	7	-14.5	9	-16.8	7	-17.5556	8	-16.1744	8	-16.1194	10	-14.973
8	-18.2093	8	-17.45	10	-16.434	8	-16.8483	9	-15.2609	9	-14.2	11	-14
10	-16.9412	9	-15	11	-15	9	-14	10	-15.5844	10	-15.2462	12	-14.0102
12	-16.2727	10	-17.1	12	-15.7313	10	-16.3134	11	-14.3043	11	-13.6	13	-12.5
14	-18.6	11	-15	13	-15.875	11	-13.5	12	-15.136	12	-14.6967	15	-14.6667
16	-15.8333	12	-17.7667	15	-15.6667	12	-15.7548	13	-14.3208	13	-14.2	16	-13.1522
18	-12	13	-14	16	-14.4	13	-14.375	14	-14.7037	14	-13.9545	17	-25
19	-16	14	-15.5	18	-15.2	14	-15.7073	15	-12.75	15	-12.8	18	-13.6364
20	-18.4	16	-15.8889	19	-17	15	-17	16	-13.8367	16	-13.4576	20	-17.5
22	-15.6667	18	-14.2	20	-16	16	-14.625	18	-15.1875	18	-15.0667	22	-13
26	-19	20	-15.8	22	-15	17	-16	20	-15.625	20	-15	24	-13
		22	-15	24	-14.5	18	-15	21	-19.5	22	-13.8
		24	-15			19	-20.6667	22	-15.25	24	-14.75
		25	-19			20	-14.5	24	-16.1667	26	-15.5
		34	-16			22	-16	26	-18
		36	-17			23	-14	30	-15
						24	-17
						26	-14.6
						28	-14
						30	-14.5
						34	-16
