# Supplementary material for: Forest structure dependency analysis of L-band SAR backscatter
Source: PeerJ. 2020 Sep 30;8:e10055. doi: 10.7717/peerj.10055 (PMC7532761; doi:10.7717/peerj.10055)
Supplement: Supplemental Information 1 [file peerj-08-10055-s001.zip › Rawdata-revised/FIG1-5andTab1-5/height-canopy-table5.xls]

## Sheet: Sheet5
Mean canopy density	Mean forest height group(2-5)	Mean DBH	Mean forest height group(6-9)	Mean canopy density	Mean forest height group(6-9)	Mean DBH	Mean forest height group(2-5)	Mean canopy density	Mean forest height group(10-13)	Mean DBH	Mean forest height group(10-13)	Mean canopy density	Mean forest height group(14-17)	Mean DBH	Mean forest height group(14-17)
	HV		HV		HV		HV		HV		HV		HV		HV
								0.2	-17.2821	10.9359	-17.2821	0.2	-16.2286	14.0857	-16.2286
0.2	-18.3111	2.62222	-18.3111	0.2	-18.2222	7.11111	-18.2222	0.3	-17.2308	10.9231	-17.2308	0.3	-16.2222	15	-16.2222
0.3	-17.2414	2.65517	-17.2414	0.3	-17.8082	7.19178	-17.8082	0.4	-16.5941	10.262	-16.5941	0.4	-15.5096	13.6442	-15.5096
0.4	-17.1681	2.93805	-17.1681	0.4	-17.5693	7.4794	-17.5693	0.5	-16.2161	10.6987	-16.2161	0.5	-15.316	13.4618	-15.316
0.5	-17.1236	3.04494	-17.1236	0.5	-17.1331	7.42944	-17.1331	0.6	-15.5194	11.0882	-15.5194	0.6	-15.8191	14.0479	-15.8191
0.6	-17.1094	3	-17.1094	0.6	-16.0895	7.79412	-16.0895	0.7	-15.3757	10.6145	-15.3757	0.7	-15.8191	14.0479	-15.8191
0.7	-16.2	3.3	-16.2	0.7	-15.9348	7.47486	-15.9348	0.8	-15.2929	10.5101	-15.2929	0.8	-13.8746	13.64	-13.8746
0.8	-19.1429	3.71429	-19.1429	0.8	-15.8211	6.65263	-15.8211
