# Supplementary material for: Forest structure dependency analysis of L-band SAR backscatter
Source: PeerJ. 2020 Sep 30;8:e10055. doi: 10.7717/peerj.10055 (PMC7532761; doi:10.7717/peerj.10055)
Supplement: Supplemental Information 1 [file peerj-08-10055-s001.zip › Rawdata-revised/Tab6-14/Aspen (Populusussuriensis)-Table-12-13-14.xlsx]

## Sheet: Aspen (Populusussuriensis)
canopy density	mean age (year)	HV （dB）		canopy density	mean DBH (cm)	HV （dB）		canopy density	mean height (m)	HV （dB）
0.2	5	-17		0.2	1	-17		0.2	3	-18
0.2	10	-18		0.2	2	-18		0.2	4	-22
0.2	15	-20.5		0.2	5	-22		0.2	5	-18.6667
0.2	20	-20.75		0.2	6	-20.2857		0.2	6	-23
0.2	25	-19.8333		0.2	8	-20.2143		0.2	7	-20.5
0.2	30	-19.0769		0.2	10	-17.5		0.2	8	-19.5714
0.2	35	-17.375		0.2	12	-16.5		0.2	9	-19.2
0.2	40	-18		0.2	14	-19		0.2	10	-16.8
0.2	45	-18		0.2	16	-17		0.2	11	-18
0.2	55	-16		0.2	22	-16		0.2	12	-16.5
								0.2	13	-16
								0.2	14	-16.5
canopy density	mean age (year)	HV （dB）		canopy density	mean DBH (cm)	HV （dB）		canopy density	mean height (m)	HV （dB）
0.3	5	-18.4		0.3	2	-16.7857		0.3	3	-16.6471
0.3	7	-16.75		0.3	3	-17.4		0.3	4	-16.75
0.3	8	-16		0.3	4	-14		0.3	5	-20.2857
0.3	10	-15.8333		0.3	6	-19		0.3	6	-18.2
0.3	15	-17.8		0.3	8	-18		0.3	7	-18.2222
0.3	20	-18.4545		0.3	9	-17.5		0.3	8	-17.8
0.3	25	-18.5789		0.3	10	-17.7273		0.3	9	-18.1667
0.3	30	-17.65		0.3	12	-20		0.3	10	-19.3077
0.3	35	-20.2222		0.3	14	-17		0.3	11	-18.2857
0.3	40	-19.3		0.3	36	-17		0.3	12	-16.5556
0.3	50	-15						0.3	13	-20.3333
0.3	65	-17						0.3	14	-23
canopy density	mean age (year)	HV （dB）		canopy density	mean DBH (cm)	HV （dB）		canopy density	mean height (m)	HV （dB）
0.4	5	-17.2143		0.4	2	-17.5556		0.4	3	-17.4737
0.4	6	-20		0.4	3	-17.5		0.4	4	-16.7273
0.4	7	-19		0.4	4	-17.3		0.4	5	-17.3636
0.4	8	-17		0.4	5	-15.5		0.4	6	-17.6154
0.4	10	-16.7143		0.4	6	-17.8276		0.4	7	-18.5833
0.4	12	-18		0.4	7	-17		0.4	8	-17.5588
0.4	15	-18.4		0.4	8	-17.9881		0.4	9	-17.4848
0.4	20	-16.8125		0.4	9	-16		0.4	10	-16.7647
0.4	25	-18.4		0.4	10	-16.25		0.4	11	-16.2857
0.4	30	-16.5789		0.4	11	-14		0.4	12	-16.125
0.4	35	-17.25		0.4	12	-16.3448		0.4	13	-16.8333
0.4	40	-16.2857		0.4	13	-15.6667		0.4	14	-15.6
0.4	45	-14.5		0.4	14	-15.4286		0.4	15	-13.6667
0.4	50	-16.5		0.4	16	-15.25
0.4	55	-13		0.4	24	-13
canopy density	mean age (year)	HV （dB）		canopy density	mean DBH (cm)	HV （dB）		canopy density	mean height (m)	HV （dB）
0.5	5	-17.2222		0.5	1	-16		0.5	3	-16.9091
0.5	10	-16.7143		0.5	2	-17.5		0.5	4	-17.4286
0.5	15	-16.8182		0.5	3	-16.6667		0.5	5	-17.2857
0.5	20	-17		0.5	4	-16.4444		0.5	6	-16.5556
0.5	25	-16.8218		0.5	6	-17.1136		0.5	7	-16.9825
0.5	30	-16.0336		0.5	7	-17		0.5	8	-17.6471
0.5	35	-15.8704		0.5	8	-17.1348		0.5	9	-16.6538
0.5	40	-16.3421		0.5	9	-14.4		0.5	10	-16.6818
0.5	45	-14		0.5	10	-16.5294		0.5	11	-15.6038
0.5	50	-17.2222		0.5	11	-13.45		0.5	12	-15.197
0.5	60	-16		0.5	12	-15.6364		0.5	13	-14.7895
				0.5	13	-15		0.5	14	-15.5
				0.5	14	-15.6774		0.5	15	-18
				0.5	15	-14
				0.5	16	-15
				0.5	18	-15.25
				0.5	20	-15
				0.5	24	-20
				0.5	30	-14.5
canopy density	mean age (year)	HV （dB）		canopy density	mean DBH (cm)	HV （dB）		canopy density	mean height (m)	HV （dB）
0.6	4	-14		0.6	2	-15.8333		0.6	3	-16.8889
0.6	5	-17.8333		0.6	3	-19		0.6	4	-15.5
0.6	10	-16.4		0.6	4	-16.25		0.6	5	-17.875
0.6	15	-16.5714		0.6	5	-19		0.6	6	-16.3947
0.6	20	-16.2308		0.6	6	-16.8043		0.6	7	-16.3188
0.6	25	-17.114		0.6	7	-15		0.6	8	-16.3667
0.6	30	-15.6688		0.6	8	-16.7429		0.6	9	-16.8194
0.6	35	-14.7875		0.6	9	-16.5		0.6	10	-16.141
0.6	40	-15.3091		0.6	10	-15.96		0.6	11	-14.6512
0.6	45	-14.25		0.6	11	-14.1		0.6	12	-14.7213
0.6	50	-15.3333		0.6	12	-14.7536		0.6	13	-14.2273
0.6	60	-14.5		0.6	13	-14.4		0.6	14	-14.9091
				0.6	14	-14.4872		0.6	15	-13
				0.6	15	-13.5		0.6	16	-12.6667
				0.6	16	-13.4		0.6	17	-13
				0.6	18	-15
				0.6	22	-14
				0.6	24	-14
canopy density	mean age (year)	HV （dB）		canopy density	mean DBH (cm)	HV （dB）		canopy density	mean height (m)	HV （dB）
0.7	5	-19		0.7	2	-19		0.7	3	-17.5
0.7	10	-16		0.7	3	-16		0.7	4	-15
0.7	15	-17.0714		0.7	4	-15		0.7	5	-15.9583
0.7	20	-16.5789		0.7	6	-16.3404		0.7	6	-16.2727
0.7	25	-17.2245		0.7	8	-17.0584		0.7	7	-16.4545
0.7	30	-16.0789		0.7	10	-15.6522		0.7	8	-17
0.7	35	-14.3699		0.7	12	-14.9574		0.7	9	-16.96
0.7	40	-14.3684		0.7	13	-13.5		0.7	10	-16.641
0.7	45	-15		0.7	14	-13.5		0.7	11	-15.1304
0.7	60	-15		0.7	15	-12		0.7	12	-15.1818
				0.7	16	-12.85		0.7	13	-14.4444
				0.7	22	-15		0.7	14	-13.8571
								0.7	15	-13
								0.7	16	-12.75
								0.7	17	-13
