# Supplementary material for: Forest structure dependency analysis of L-band SAR backscatter
Source: PeerJ. 2020 Sep 30;8:e10055. doi: 10.7717/peerj.10055 (PMC7532761; doi:10.7717/peerj.10055)
Supplement: Supplemental Information 1 [file peerj-08-10055-s001.zip › Rawdata-revised/Tab6-14/Oak (Xylosmaracemosum)-table6-7-8.xlsx]

## Sheet: Oak (Xylosmaracemosum)
canopy density	mean age (year)	HV （dB）		canopy density	mean DBH (cm)	HV （dB）		canopy density	mean height (m)	HV （dB）
0.2	5	-19		0.2	1	-19		0.2	2	-20.5
0.2	10	-21.5		0.2	2	-25		0.2	3	-23
0.2	25	-19.75		0.2	3	-20.33		0.2	5	-20
0.2	30	-21		0.2	6	-19.75		0.2	6	-19.5
0.2	35	-19.5		0.2	8	-20.25		0.2	7	-21
0.2	40	-17.67		0.2	10	-19		0.2	10	-17.5
0.2	60	-21.83		0.2	12	-16.5		0.2	11	-24
				0.2	14	-17.5		0.2	12	-19
				0.2	20	-21.83		0.2	13	-17
canopy density	mean age (year)	HV （dB）		canopy density	mean DBH (cm)	HV （dB）		canopy density	mean height (m)	HV （dB）
0.3	5	-16.33		0.3	1	-15.5		0.3	2	-17.9
0.3	10	-19.75		0.3	2	-16.75		0.3	3	-19.5
0.3	15	-19		0.3	3	-19.8		0.3	5	-21.5
0.3	25	-19.5		0.3	4	-19.25		0.3	6	-20
0.3	25	-22.25		0.3	6	-21.88		0.3	7	-19.5
0.3	30	-19.93		0.3	8	-19.81		0.3	8	-19
0.3	35	-20.5		0.3	10	-19		0.3	9	-19
canopy density	mean age (year)	HV （dB）		canopy density	mean DBH (cm)	HV （dB）		canopy density	mean height (m)	HV （dB）
0.4	5	-17.5		0.4	1	-17.5		0.4	2	-17.5
0.4	8	-16		0.4	2	-17.5		0.4	3	-17.43
0.4	10	-17.67		0.4	4	-18.5		0.4	4	-21
0.4	15	-18.5		0.4	6	-19.08		0.4	5	-16
0.4	20	-20.5		0.4	8	-19.86		0.4	6	-19.58
0.4	25	-19.6		0.4	10	-17.83		0.4	7	-19.85
0.4	30	-19.41		0.4	12	-16.33		0.4	8	-18.83
0.4	35	-19.22		0.4	14	-15.5		0.4	9	-17.5
0.4	40	-16.08		0.4	16	-15		0.4	10	-15.83
0.4	50	-16		0.4	18	-15		0.4	11	-18.6
0.4	55	-15		0.4	24	-15.5		0.4	12	-15.33
0.4	60	-14.75						0.4	13	-14.5
canopy density	mean age (year)	HV （dB）		canopy density	mean DBH (cm)	HV （dB）		canopy density	mean height (m)	HV （dB）
0.5	5	-19		0.5	1	-18.5		0.5	3	-19.67
0.5	10	-19.5		0.5	2	-19.75		0.5	4	-18
0.5	15	-19.17		0.5	3	-19.5		0.5	5	-20.06
0.5	20	-18.1		0.5	4	-17.83		0.5	6	-17.77
0.5	25	-17.8		0.5	5	-15.5		0.5	7	-17.5
0.5	30	-17.53		0.5	6	-18.52		0.5	8	-17.11
0.5	35	-16.81		0.5	7	-22		0.5	9	-17.08
0.5	40	-15.6		0.5	8	-16.82		0.5	10	-15.5
0.5	50	-14.5		0.5	10	-16.93		0.5	11	-16.63
0.5	62	-16		0.5	12	-17.42		0.5	12	-15.33
				0.5	14	-14.5		0.5	13	-14.5
				0.5	16	-14.5
				0.5	34	-16
canopy density	mean age (year)	HV （dB）		canopy density	mean DBH (cm)	HV （dB）		canopy density	mean height (m)	HV （dB）
0.6	10	-19		0.6	3	-19		0.6	3	-19
0.6	15	-17.75		0.6	4	-19.5		0.6	4	-20
0.6	20	-18.29		0.6	6	-17.81		0.6	5	-18.33
0.6	25	-17.36		0.6	8	-17.07		0.6	6	-17.94
0.6	30	-16.39		0.6	10	-14.83		0.6	7	-17.31
0.6	35	-17.13		0.6	12	-15.14		0.6	8	-16
0.6	40	-14.17		0.6	14	-16.25		0.6	9	-16
0.6	50	-16.25						0.6	10	-15.3
								0.6	11	-14.38
								0.6	12	-17.25
canopy density	mean age (year)	HV （dB）		canopy density	mean DBH (cm)	HV （dB）		canopy density	mean height (m)	HV （dB）
0.7	15	-16		0.7	4	-15		0.7	5	-16.83
0.7	20	-17		0.7	6	-16.65		0.7	6	-15.86
0.7	25	-16.71		0.7	8	-15.56		0.7	7	-15.65
0.7	30	-15.11		0.7	10	-15.67		0.7	8	-15.42
0.7	35	-15		0.7	14	-17		0.7	9	-14.5
0.7	40	-17.25		0.7	16	-15		0.7	10	-18.5
0.7	45	-15		0.7	24	-14		0.7	12	-16
0.7	60	-14						0.7	14	-14
